# Supplementary material for: Profiling of metastatic small intestine neuroendocrine tumors reveals characteristic miRNAs detectable in plasma
Source: Oncotarget. 2017 Apr 7;8(33):54331–44. doi: 10.18632/oncotarget.16908 (PMC5589584; doi:10.18632/oncotarget.16908)
Supplement: Supplementary file 3 [file oncotarget-08-54331-s003.xlsx]

## Sheet: Supplementary Table 4
Supplementary Table 4: Target genes regulated by miR-21-5p (strong evidence - reporter assay, qRTPCR, WB) using MiRTarBase 6.0
AKT2
ANKRD46
ANP32A
APAF1
BASP1
BCL2
BCL6
BMPR2
BTG2
CCL20
CCR1
CDC25A
CDK2AP1
CLU
COL4A1
DAXX
DERL1
DOCK4
DOCK5
DOCK7
DUSP10
E2F1
EGFR
EIF4A2
ERBB2
FASLG
FMOD
GAS5
GDF5
HNRNPK
HPGD
ICAM1
IGF1R
IL1B
IRAK1
ISCU
JAG1
JMY
LRRFIP1
MAP2K3
MARCKS
MEF2C
MSH2
MSH6
MTAP
MYD88
NCAPG
NCOA3
NFIA
NFIB
NTF3
PCBP1
PDCD4
PIAS3
PLAT
PLOD3
PPARA
PPIF
PTEN
PTX3
RASA1
RASGRP1
RECK
REST
RHO
RHOB
RPS7
RTN4
SATB1
SERPINB5
SERPINI1
SETD2
SIRT2
SMAD7
SMARCA4
SMN1
SOD3
SOX5
SP1
SPRY2
STAT3
TCF21
TGFBI
TGFBR2
TGFBR3
TGIF1
TIAM1
TIMP3
TM9SF3
TNFAIP3
TNFRSF10B
TOPORS
TP53BP2
TP63
TPM1
VEGFA
VHL
WWP1
YOD1
